# Supplementary material for: A Complete Fossil-Calibrated Phylogeny of Seed Plant Families as a Tool for Comparative Analyses: Testing the ‘Time for Speciation’ Hypothesis
Source: PLoS One. 2016 Oct 5;11(10):e0162907. doi: 10.1371/journal.pone.0162907 (PMC5051821; doi:10.1371/journal.pone.0162907)
Supplement: S1 Table — (XLSX) [file pone.0162907.s003.xlsx]

## Sheet: Sheet1 (2)
	rbcl			matk			18S			atpB
Family	Species	Source	Accession #	Species	Source	Accession #	Species	Source	Accession #	Species	Source	Accession #
Acanthaceae	Justicia	Bell et al. 2010	NA	Justicia adhatoda	BOLD/GenBank	JN228938	Justicia	Bell et al. 2010	NA	Justicia	Bell et al. 2010	NA
Achariaceae	Acharia	Bell et al. 2010	NA	Acharia tragodes	BOLD/GenBank	EF135500	Acharia	Bell et al. 2010	NA	Acharia	Bell et al. 2010	NA
achatocarpaceae	Achatocarpus praecox	Bell et al. 2010	NA	Achatocarpus praecox	BOLD/GenBank	AY491643	NA	NA	NA	NA	NA	NA
Acoraceae	Acorus_Sol	Bell et al. 2010	NA	Acorus americanus	BOLD/GenBank	EU814654	Acorus_Sol	Bell et al. 2010	NA	Acorus_Sol	Bell et al. 2010	NA
Actinidiaceae	ActinidiaSol	Bell et al. 2010	NA	Actinidia arguta	BOLD/GenBank	AF322596	ActinidiaSol	Bell et al. 2010	NA	ActinidiaSol	Bell et al. 2010	NA
Adoxaceae	Sambucus	Bell et al. 2010	NA	Sambucus adnata	BOLD/GenBank	HQ714358	Sambucus	Bell et al. 2010	NA	Sambucus	Bell et al. 2010	NA
Aextoxicaceae	Aextoxicon	Bell et al. 2010	NA	Aextoxicon punctatum	BOLD/GenBank	AY042536	Aextoxicon	Bell et al. 2010	NA	Aextoxicon	Bell et al. 2010	NA
Aizoaceae	Delosperma	Bell et al. 2010	NA	Delosperma cooperi	BOLD/GenBank	DQ855843	Delosperma	Bell et al. 2010	NA	Delosperma	Bell et al. 2010	NA
Akaniaceae	Akania	Bell et al. 2010	NA	Bretschneidera sinensis	BOLD/GenBank	AY483220	Akania	Bell et al. 2010	NA	Akania	Bell et al. 2010	NA
alismataceae	Alisma lanceolatum	Bell et al. 2010	NA	Alisma lanceolatum	BOLD/GenBank	HM850585	NA	NA	NA	NA	NA	NA
Alseuosmiaceae	Alseuosmia	Bell et al. 2010	NA	Alseuosmia macrophylla	BOLD/GenBank	AJ429378	Alseuosmia	Bell et al. 2010	NA	Alseuosmia	Bell et al. 2010	NA
Alstroemeriaceae	Bomarea	Bell et al. 2010	NA	Bomarea chiriquina	BOLD/GenBank	GQ429070	Bomarea	Bell et al. 2010	NA	Bomarea	Bell et al. 2010	NA
Altingiaceae	Altingia	Bell et al. 2010	NA	Altingia chinensis	BOLD/GenBank	FJ719580	Altingia	Bell et al. 2010	NA	Altingia	Bell et al. 2010	NA
alzateaceae	Alzatea verticillata	Bell et al. 2010	NA	Alzatea verticillata	BOLD/GenBank	AY151567	NA	NA	NA	NA	NA	NA
Amaranthaceae	Celosia	Bell et al. 2010	NA	Celosia argentea	BOLD/GenBank	GQ434273	Celosia	Bell et al. 2010	NA	Celosia	Bell et al. 2010	NA
Amaryllidaceae	Allium3_H	Bell et al. 2010	NA	Allium senescens	BOLD/GenBank	JF953062	Allium3_H	Bell et al. 2010	NA	Allium3_H	Bell et al. 2010	NA
Amborellaceae	Amborella	Bell et al. 2010	NA	Amborella trichopoda	BOLD/GenBank	DQ185522	Amborella	Bell et al. 2010	NA	Amborella	Bell et al. 2010	NA
anacampserotaceae	NA	NA	NA	Talinaria coahuilensis	BOLD/GenBank	AY042661	NA	NA	NA	NA	NA	NA
Anacardiaceae	Schinus	Bell et al. 2010	NA	Schinus areira	BOLD/GenBank	AY594488	Schinus	Bell et al. 2010	NA	Schinus	Bell et al. 2010	NA
anarthriaceae	Anarthria humilis	Bell et al. 2010	NA	Anarthria humilis	BOLD/GenBank	DQ257497	NA	NA	NA	NA	NA	NA
Ancistrocladaceae	Ancistrocl	Bell et al. 2010	NA	Ancistrocladus barteri	BOLD/GenBank	GQ470535	Ancistrocl	Bell et al. 2010	NA	Ancistrocl	Bell et al. 2010	NA
anisophylleaceae	Anisophyllea cinnamomoides	Bell et al. 2010	NA	Anisophyllea cinnamomoides	BOLD/GenBank	AY973457	NA	NA	NA	NA	NA	NA
Annonaceae	ANNONA_Z	Bell et al. 2010	NA	Annona dumetorum	BOLD/GenBank	GQ139704	ANNONA_Z	Bell et al. 2010	NA	ANNONA_Z	Bell et al. 2010	NA
aphanopetalaceae	Aphanopetalum resinosum	Bell et al. 2010	NA	Aphanopetalum resinosum	BOLD/GenBank	AF274607	NA	NA	NA	NA	NA	NA
Aphloiaceae	Aphloia	Bell et al. 2010	NA	Aphloia theiformis	BOLD/GenBank	HQ680692	Aphloia	Bell et al. 2010	NA	Aphloia	Bell et al. 2010	NA
Apiaceae	Apium	Bell et al. 2010	NA	Apium graveolens	BOLD/GenBank	HM850719	Apium	Bell et al. 2010	NA	Apium	Bell et al. 2010	NA
Apocynaceae	Apocynum	Bell et al. 2010	NA	Apocynum cannabinum	BOLD/GenBank	HQ384552	Apocynum	Bell et al. 2010	NA	Apocynum	Bell et al. 2010	NA
Apodanthaceae	NA	NA	NA	NA	NA	NA	Pilostyles thurberi	BOLD/GenBank	HM592266	NA	NA	NA
Aponogetonaceae	AponogetonH	Bell et al. 2010	NA	Aponogeton fenestralis	BOLD/GenBank	AB088779	AponogetonH	Bell et al. 2010	NA	AponogetonH	Bell et al. 2010	NA
Aquifoliaceae	Ilexopaca	Bell et al. 2010	NA	Ilex opaca	BOLD/GenBank	EF590403	Ilexopaca	Bell et al. 2010	NA	Ilexopaca	Bell et al. 2010	NA
Araceae	GymnostachysH	Bell et al. 2010	NA	Gymnostachys anceps	BOLD/GenBank	AM920548	GymnostachysH	Bell et al. 2010	NA	GymnostachysH	Bell et al. 2010	NA
Araliaceae	HederaSol	Bell et al. 2010	NA	Hedera azorica	BOLD/GenBank	HM850708	HederaSol	Bell et al. 2010	NA	HederaSol	Bell et al. 2010	NA
araucariaceae	Agathis alba	Bell et al. 2010	NA	Agathis alba	BOLD/GenBank	EU164995	NA	NA	NA	NA	NA	NA
Arecaceae	Calamus	Bell et al. 2010	NA	Calamus aruensis	BOLD/GenBank	AM114551	Calamus	Bell et al. 2010	NA	Calamus	Bell et al. 2010	NA
Argophyllaceae	Corokia	Bell et al. 2010	NA	Corokia cotoneaster	BOLD/GenBank	AY491646	Corokia	Bell et al. 2010	NA	Corokia	Bell et al. 2010	NA
Aristolochiaceae	ARISTOLOCHIA	Bell et al. 2010	NA	Aristolochia acuminata	BOLD/GenBank	DQ296646	ARISTOLOCHIA	Bell et al. 2010	NA	ARISTOLOCHIA	Bell et al. 2010	NA
Asparagaceae	Agave	Bell et al. 2010	NA	Agave americana	BOLD/GenBank	HM850490	Agave	Bell et al. 2010	NA	Agave	Bell et al. 2010	NA
Asteliaceae	Milligania	Bell et al. 2010	NA	Milligania stylosa	BOLD/GenBank	HM640649	Milligania	Bell et al. 2010	NA	Milligania	Bell et al. 2010	NA
Asteraceae	Gerbera	Bell et al. 2010	NA	Gerbera jamesonii	BOLD/GenBank	AF456789	Gerbera	Bell et al. 2010	NA	Gerbera	Bell et al. 2010	NA
Asteropeiaceae	Asteropeia	Bell et al. 2010	NA	Asteropeia mircaster	BOLD/GenBank	AY0425549	Asteropeia	Bell et al. 2010	NA	Asteropeia	Bell et al. 2010	NA
Atherospermataceae	LAURELIA	Bell et al. 2010	NA	Laurelia sempervirens	BOLD/GenBank	AJ627928	LAURELIA	Bell et al. 2010	NA	LAURELIA	Bell et al. 2010	NA
Austrobaileyaceae	AUSTROBAI_DN	Bell et al. 2010	NA	Austrobaileya scandens	BOLD/GenBank	DQ182344	AUSTROBAI_DN	Bell et al. 2010	NA	AUSTROBAI_DN	Bell et al. 2010	NA
Balanopaceae	Balanops	Bell et al. 2010	NA	Balanops pachyphylla	BOLD/GenBank	JX661929	Balanops	Bell et al. 2010	NA	Balanops	Bell et al. 2010	NA
balanophoraceae	NA	NA	NA	NA	NA	NA	Balanophora harlandii	BOLD/GenBank	JN392879	NA	NA	NA
Balsaminaceae	ImpatiensJ	Bell et al. 2010	NA	impatiens capensis	BOLD/GenBank	AJ429280	NA	NA	NA	NA	NA	NA
barbeuiaceae	Barbeuia madagascariensis	Bell et al. 2010	NA	Barbeuia madagascariensis	BOLD/GenBank	AY042552	NA	NA	NA	NA	NA	NA
Barbeyaceae	Barbeya	Bell et al. 2010	NA	Barbeya oleoides	BOLD/GenBank	JF317418	Barbeya	Bell et al. 2010	NA	Barbeya	Bell et al. 2010	NA
basellaceae	Anredera cordfolia	Bell et al. 2010	NA	Anredera cordfolia	BOLD/GenBank	HM851012	NA	NA	NA	NA	NA	NA
Bataceae	Batis	Bell et al. 2010	NA	Batis maritima	BOLD/GenBank	AY483219	Batis	Bell et al. 2010	NA	Batis	Bell et al. 2010	NA
Begoniaceae	Begonia2	Bell et al. 2010	NA	Begonia amphioxus	BOLD/GenBank	GU397086	Begonia2	Bell et al. 2010	NA	Begonia2	Bell et al. 2010	NA
Berberidaceae	CAULOPHYLL_H	Bell et al. 2010	NA	Berberis thunbergii	BOLD/GenBank	HE967355	CAULOPHYLL_H	Bell et al. 2010	NA	CAULOPHYLL_H	Bell et al. 2010	NA
Berberidopsidaceae	Berberidopsis	Bell et al. 2010	NA	Berbeidopsis beckleri	BOLD/GenBank	DQ401358	Berberidopsis	Bell et al. 2010	NA	Berberidopsis	Bell et al. 2010	NA
Betulaceae	ALNUS	Bell et al. 2010	NA	Alnus alnobetula	BOLD/GenBank	FJ844605	ALNUS	Bell et al. 2010	NA	ALNUS	Bell et al. 2010	NA
biebersteiniaceae	Biebersteinia heterostemon	Bell et al. 2010	NA	NA	NA	NA	Biebersteinia orphanidis	BOLD/GenBank	GQ497568	Biebersteinia orphanidis	BOLD/GenBank	AF035921
Bignoniaceae	Campsis	Bell et al. 2010	NA	Campsis radicans	BOLD/GenBank	AF531775	Campsis	Bell et al. 2010	NA	Campsis	Bell et al. 2010	NA
Bixaceae	Bixa	Bell et al. 2010	NA	Bixa urucurana	BOLD/GenBank	JQ587060	Bixa	Bell et al. 2010	NA	Bixa	Bell et al. 2010	NA
Blandfordiaceae	Blandfordia	Bell et al. 2010	NA	Blandfordia punicea	BOLD/GenBank	HM640650	Blandfordia	Bell et al. 2010	NA	Blandfordia	Bell et al. 2010	NA
bonnetiaceae	Bonnetia cubensis	Bell et al. 2010	NA	Bonnetia cubensis	BOLD/GenBank	HQ331547	NA	NA	NA	NA	NA	NA
Boraginaceae	Borago	Bell et al. 2010	NA	Borago morisiana	BOLD/GenBank	EU599705	NA	NA	NA	NA	NA	NA
Boryaceae	Borya	Bell et al. 2010	NA	Borya laciniata	BOLD/GenBank	AY369373	Borya	Bell et al. 2010	NA	Borya	Bell et al. 2010	NA
Brassicaceae	BRASSICA	Bell et al. 2010	NA	Brassica barrelieri	BOLD/GenBank	AB354270	BRASSICA	Bell et al. 2010	NA	BRASSICA	Bell et al. 2010	NA
Bromeliaceae	AechmeaH	Bell et al. 2010	NA	Aechma allenii	BOLD/GenBank	AY950001	AechmeaH	Bell et al. 2010	NA	AechmeaH	Bell et al. 2010	NA
brunelliaceae	Brunellia acutangula	Bell et al. 2010	NA	Brunellia acutangula	BOLD/GenBank	EF135512	NA	NA	NA	NA	NA	NA
Bruniaceae	Berzelia	Bell et al. 2010	NA	Berzelia abrotanoides	BOLD/GenBank	AY490954	Berzelia	Bell et al. 2010	NA	Berzelia	Bell et al. 2010	NA
Burmanniaceae	Burmannia	Bell et al. 2010	NA	Burmannia biflora	BOLD/GenBank	AJ581397	Burmannia	Bell et al. 2010	NA	Burmannia	Bell et al. 2010	NA
Burseraceae	Bursera	Bell et al. 2010	NA	Bursera fagaroides	BOLD/GenBank	AY594462	Bursera	Bell et al. 2010	NA	Bursera	Bell et al. 2010	NA
butomaceae	Butomus umbellatus	Bell et al. 2010	NA	Butomus umbellatus	BOLD/GenBank	DQ401367	NA	NA	NA	NA	NA	NA
Buxaceae	Didymeles	Bell et al. 2010	NA	Didymeles integrifolia	BOLD/GenBank	AM396505	Didymeles	Bell et al. 2010	NA	Didymeles	Bell et al. 2010	NA
Byblidaceae	Byblis	Bell et al. 2010	NA	Byblis aquatica	BOLD/GenBank	AB546629	Byblis	Bell et al. 2010	NA	Byblis	Bell et al. 2010	NA
Cabombaceae	BRASENIA_YQ	Bell et al. 2010	NA	Brasenia schreberi	BOLD/GenBank	AY779187	BRASENIA_YQ	Bell et al. 2010	NA	BRASENIA_YQ	Bell et al. 2010	NA
Cactaceae	Pereskia	Bell et al. 2010	NA	Pereskia aculeata	BOLD/GenBank	AY875355	Pereskia	Bell et al. 2010	NA	Pereskia	Bell et al. 2010	NA
calceolariaceae	Calceolaria sp.	Bell et al. 2010	NA	Calceolariac bicrenata	BOLD/GenBank	AJ580491	NA	NA	NA	NA	NA	NA
Calophyllaceae	Mesua	Bell et al. 2010	NA	Mesua ferrea	BOLD/GenBank	JN114759	Mesua	Bell et al. 2010	NA	Mesua	Bell et al. 2010	NA
Calycanthaceae	CALYCANTH_DN	Bell et al. 2010	NA	Calycanthus chinensis	BOLD/GenBank	AY525339	NA	NA	NA	NA	NA	NA
Calyceraceae	Boopis	Bell et al. 2010	NA	Boopis graminea	BOLD/GenBank	AJ429382	Boopis	Bell et al. 2010	NA	Boopis	Bell et al. 2010	NA
Campanulaceae	Campanula	Bell et al. 2010	NA	Campanula aizoides	BOLD/GenBank	EU713329	Campanula	Bell et al. 2010	NA	Campanula	Bell et al. 2010	NA
campynemataceae	Campynema lineare	Bell et al. 2010	NA	Campynema lineare	BOLD/GenBank	JN417414	NA	NA	NA	NA	NA	NA
Canellaceae	CANELLA_z	Bell et al. 2010	NA	Canellaceae	BOLD/GenBank	DQ992240	CANELLA_z	Bell et al. 2010	NA	CANELLA_z	Bell et al. 2010	NA
Cannabaceae	Celtis	Bell et al. 2010	NA	Celtis occidentalis	BOLD/GenBank	AY257535	Celtis	Bell et al. 2010	NA	Celtis	Bell et al. 2010	NA
cannaceae	Canna flaccida	Bell et al. 2010	NA	Canna flaccida	BOLD/GenBank	AF478906	NA	NA	NA	NA	NA	NA
Capparaceae	Capparis	Bell et al. 2010	NA	Capparis amplissima	BOLD/GenBank	EU371754	Capparis	Bell et al. 2010	NA	Capparis	Bell et al. 2010	NA
Caprifoliaceae	Abelia	Bell et al. 2010	NA	Abelia engleriana	BOLD/GenBank	GU168640	Abelia	Bell et al. 2010	NA	Abelia	Bell et al. 2010	NA
Cardiopteridaceae	Gonocaryum	Bell et al. 2010	NA	Gonocaryum litorale	BOLD/GenBank	GQ983654	Gonocaryum	Bell et al. 2010	NA	Gonocaryum	Bell et al. 2010	NA
Caricaceae	Carica	Bell et al. 2010	NA	Carica papaya	BOLD/GenBank	GU363759	Carica	Bell et al. 2010	NA	Carica	Bell et al. 2010	NA
carlemanniaceae	Carlemannia griffithii	Bell et al. 2010	NA	Carlemannia griffithii	BOLD/GenBank	FN773536	NA	NA	NA	NA	NA	NA
Caryocaraceae	Caryocar	Bell et al. 2010	NA	Caryocar glabrum	BOLD/GenBank	EF135515	Caryocar	Bell et al. 2010	NA	Caryocar	Bell et al. 2010	NA
Caryophyllaceae	Stellaria	Bell et al. 2010	NA	Stellaria alsine	BOLD/GenBank	JN896007	Stellaria	Bell et al. 2010	NA	Stellaria	Bell et al. 2010	NA
Casuarinaceae	Casuarina	Bell et al. 2010	NA	Casuarina collina	BOLD/GenBank	AY191697	Casuarina	Bell et al. 2010	NA	Casuarina	Bell et al. 2010	NA
Celastraceae	Brexia	Bell et al. 2010	NA	Brexia madagascarensis	BOLD/GenBank	AY935899	Brexia	Bell et al. 2010	NA	Brexia	Bell et al. 2010	NA
centrolepidaceae	Aphelia brizula	Bell et al. 2010	NA	Aphelia brizula	BOLD/GenBank	DQ257500	NA	NA	NA	NA	NA	NA
centroplacaceae	Centroplacus glaucinus	Bell et al. 2010	NA	Centroplacus sp.	BOLD/GenBank	AY935897	NA	NA	NA	NA	NA	NA
cephalotaceae	Cephalotus follicularis	Bell et al. 2010	NA	Cephalotus follicularis	BOLD/GenBank	FJ670045	NA	NA	NA	NA	NA	NA
Ceratophyllaceae	Ceratophyllum	Bell et al. 2010	NA	Ceratophyllum demersum	BOLD/GenBank	KC584929	Ceratophyllum	Bell et al. 2010	NA	Ceratophyllum	Bell et al. 2010	NA
Cercidiphyllaceae	Cercidiphyll	Bell et al. 2010	NA	Cercidiphyllum japonicum	BOLD/GenBank	AF274608	Cercidiphyll	Bell et al. 2010	NA	Cercidiphyll	Bell et al. 2010	NA
Chloranthaceae	CHLORANTHUS_z	Bell et al. 2010	NA	Chloranthus spicatus	BOLD/GenBank	EF380352	CHLORANTHUS_z	Bell et al. 2010	NA	CHLORANTHUS_z	Bell et al. 2010	NA
Chrysobalanaceae	Chrysobalanus	Bell et al. 2010	NA	Chrysobalanus icaco	BOLD/GenBank	EF135519	Chrysobalanus	Bell et al. 2010	NA	Chrysobalanus	Bell et al. 2010	NA
circaeasteraceae	Circaeaster agrestis	Bell et al. 2010	NA	Circaeaster agrestis	BOLD/GenBank	KC494017	NA	NA	NA	NA	NA	NA
Cistaceae	Helianthemum	Bell et al. 2010	NA	Helianthemum squamatum	BOLD/GenBank	DQ092969	Helianthemum	Bell et al. 2010	NA	Helianthemum	Bell et al. 2010	NA
Cleomaceae	Cleome	Bell et al. 2010	NA	Cleome aculeata	BOLD/GenBank	EU371790	Cleome	Bell et al. 2010	NA	Cleome	Bell et al. 2010	NA
Clethraceae	Clethra	Bell et al. 2010	NA	Clethra alnifolia	BOLD/GenBank	AJ429281	Clethra	Bell et al. 2010	NA	Clethra	Bell et al. 2010	NA
clusiaceae	Chrysochlamys eclipes	Bell et al. 2010	NA	Chrysochlamys eclipes	BOLD/GenBank	HQ331570	NA	NA	NA	NA	NA	NA
Colchicaceae	Colchicum	Bell et al. 2010	NA	Colchicum autumnale	BOLD/GenBank	FR865065	Colchicum	Bell et al. 2010	NA	Colchicum	Bell et al. 2010	NA
columelliaceae	Columellia oblonga	Bell et al. 2010	NA	Columellia oblonga	BOLD/GenBank	AJ429362	NA	NA	NA	NA	NA	NA
Combretaceae	Quisqualis	Bell et al. 2010	NA	Quisqualis parviflora	BOLD/GenBank	JX517360	Quisqualis	Bell et al. 2010	NA	Quisqualis	Bell et al. 2010	NA
Commelinaceae	Tradescantia	Bell et al. 2010	NA	Tradescantia fluminencis	BOLD/GenBank	HM850902	Tradescantia	Bell et al. 2010	NA	Tradescantia	Bell et al. 2010	NA
connaraceae	Byrsocarpus coccineus	Bell et al. 2010	NA	Connarus conchocarpus	BOLD/GenBank	EU002174	NA	NA	NA	NA	NA	NA
Convolvulaceae	Convolvulus	Bell et al. 2010	NA	Concolvus arvensis	BOLD/GenBank	HM850893	Convolvulus	Bell et al. 2010	NA	Convolvulus	Bell et al. 2010	NA
Coriariaceae	Coriaria	Bell et al. 2010	NA	Coraria arborea	BOLD/GenBank	AB016454	Coriaria	Bell et al. 2010	NA	Coriaria	Bell et al. 2010	NA
Cornaceae	Alangium	Bell et al. 2010	NA	Alangium chinense	BOLD/GenBank	JF308671	Alangium	Bell et al. 2010	NA	Alangium	Bell et al. 2010	NA
corsiaceae	NA	NA	NA	NA	NA	NA	Archnitis uniflora	BOLD/GenBank	HQ448758	NA	NA	NA
Corynocarpaceae	Corynocarpus	Bell et al. 2010	NA	Corynocarpus laevigata	BOLD/GenBank	AY491652	Corynocarpus	Bell et al. 2010	NA	Corynocarpus	Bell et al. 2010	NA
Costaceae	Costus_barbH	Bell et al. 2010	NA	Costus pulverulentus	BOLD/GenBank	AF478907	Costus_barbH	Bell et al. 2010	NA	Costus_barbH	Bell et al. 2010	NA
Crassulaceae	Crassula	Bell et al. 2010	NA	Crassula campestris	BOLD/GenBank	GU046607	Crassula	Bell et al. 2010	NA	Crassula	Bell et al. 2010	NA
Crossosomataceae	Crossosoma	Bell et al. 2010	NA	Crossosoma bigelovii	BOLD/GenBank	DQ443456	Crossosoma	Bell et al. 2010	NA	Crossosoma	Bell et al. 2010	NA
crypteroniaceae	Crypteronia borneensis	Bell et al. 2010	NA	Crypteronia paniculata	BOLD/GenBank	AY151566	NA	NA	NA	NA	NA	NA
ctenolophonaceae	Ctenolophon englerianus	Bell et al. 2010	NA	Ctenolophon englerianus	BOLD/GenBank	EF135524	NA	NA	NA	NA	NA	NA
Cucurbitaceae	Cucumis	Bell et al. 2010	NA	Cucumis asper	BOLD/GenBank	DQ785842	Cucumis	Bell et al. 2010	NA	Cucumis	Bell et al. 2010	NA
Cunoniaceae	Bauera	Bell et al. 2010	NA	Davidsonia pruriens	BOLD/GenBank	AY935930	Bauera	Bell et al. 2010	NA	Bauera	Bell et al. 2010	NA
cupressaceae	Actinostrobus pyramidalis	Bell et al. 2010	NA	Actinostrobus pyramidalis	BOLD/GenBank	HQ245874	NA	NA	NA	NA	NA	NA
curtisiaceae	Curtisia dentata	Bell et al. 2010	NA	Curtisia dentata	BOLD/GenBank	U96901	NA	NA	NA	NA	NA	NA
cycadaceae	Cycas circinalis	Bell et al. 2010	NA	Cycas circinalis	BOLD/GenBank	AF410164	NA	NA	NA	NA	NA	NA
Cyclanthaceae	CyclanthusH	Bell et al. 2010	NA	Cyclanthus bipartitus	BOLD/GenBank	FR832750	CyclanthusH	Bell et al. 2010	NA	CyclanthusH	Bell et al. 2010	NA
cymodoceaceae	Halodule pinifolia	Bell et al. 2010	NA	Halodule pinifolia	BOLD/GenBank	JN225368	NA	NA	NA	NA	NA	NA
Cynomoriaceae		Bell et al. 2010	NA	NA	NA	NA	Cynomorium coccineum	BOLD/GenBank	AY957442	NA	NA	NA
Cyperaceae	CyperusH	Bell et al. 2010	NA	Cyperus alternifolius	BOLD/GenBank	AY952421	CyperusH	Bell et al. 2010	NA	CyperusH	Bell et al. 2010	NA
Cyrillaceae	CyrillaK	Bell et al. 2010	NA	Cyrilla racemiflora	BOLD/GenBank	AJ429282	CyrillaK	Bell et al. 2010	NA	CyrillaK	Bell et al. 2010	NA
cytinaceae	NA	NA	NA	NA	NA	NA	Bdallophyton americanum	BOLD/GenBank	AY739089	NA	NA	NA
Daphniphyllaceae	Daphniphyllum	Bell et al. 2010	NA	Daphniphyllum oldhamii	BOLD/GenBank	HQ427311	Daphniphyllum	Bell et al. 2010	NA	Daphniphyllum	Bell et al. 2010	NA
Dasypogonaceae	CalectasiaH	Bell et al. 2010	NA	Calectasia cyanea	BOLD/GenBank	DQ888765	CalectasiaH	Bell et al. 2010	NA	CalectasiaH	Bell et al. 2010	NA
Datiscaceae	DatiscaS	Bell et al. 2010	NA	Datisca cannabina	BOLD/GenBank	AB016467	DatiscaS	Bell et al. 2010	NA	DatiscaS	Bell et al. 2010	NA
Degeneriaceae	Degeneria	Bell et al. 2010	NA	Degeneria roseiflora	BOLD/GenBank	AY220440	Degeneria	Bell et al. 2010	NA	Degeneria	Bell et al. 2010	NA
Diapensiaceae	Galax	Bell et al. 2010	NA	Galax urceolata	BOLD/GenBank	L48576	Galax	Bell et al. 2010	NA	Galax	Bell et al. 2010	NA
Dichapetalaceae	Dichapetalum	Bell et al. 2010	NA	Dichapetalum zenkeri	BOLD/GenBank	JX661937	Dichapetalum	Bell et al. 2010	NA	Dichapetalum	Bell et al. 2010	NA
didiereaceae	Didierea madagascariensis	Bell et al. 2010	NA	Didierea madagascariensis	BOLD/GenBank	FN597628	NA	NA	NA	NA	NA	NA
Dilleniaceae	DILLENIA_N	Bell et al. 2010	NA	Dillenia indica	BOLD/GenBank	GQ997143	DILLENIA_N	Bell et al. 2010	NA	DILLENIA_N	Bell et al. 2010	NA
Dioncophyllaceae	Triphyophyll	Bell et al. 2010	NA	Triphyophyllum peltatum	BOLD/GenBank	AF204843	Triphyophyll	Bell et al. 2010	NA	Triphyophyll	Bell et al. 2010	NA
dioscoreaceae	Rajania cordata	Bell et al. 2010	NA	Rajania cordata	BOLD/GenBank	AY973835	NA	NA	NA	NA	NA	NA
dipentodontaceae	Dipentodon sinicus	Bell et al. 2010	NA	Dipentodon sinicus	BOLD/GenBank	AJ429397	NA	NA	NA	NA	NA	NA
Dipterocarpaceae	Anisoptera	Bell et al. 2010	NA	Anisoptera laevis	BOLD/GenBank	AB006370	Anisoptera	Bell et al. 2010	NA	Anisoptera	Bell et al. 2010	NA
dirachmaceae	Dirachma socotrana	Bell et al. 2010	NA	Dirachma socotrana	BOLD/GenBank	JF317423	NA	NA	NA	NA	NA	NA
doryanthaceae	Doryanthes excelsa	Bell et al. 2010	NA	Doryanthes excelsa	BOLD/GenBank	AJ580616	NA	NA	NA	NA	NA	NA
Droseraceae	Drosera	Bell et al. 2010	NA	Drosera rotundifolia	BOLD/GenBank	JN895618	Drosera	Bell et al. 2010	NA	Drosera	Bell et al. 2010	NA
drosophyllaceae	Drosophyllum lusitanicum	Bell et al. 2010	NA	Drosophyllum lusitanicum	BOLD/GenBank	AF204846	NA	NA	NA	NA	NA	NA
Ebenaceae	DiospyrosJ	Bell et al. 2010	NA	Diospyros abyssinica	BOLD/GenBank	FJ238143	DiospyrosJ	Bell et al. 2010	NA	DiospyrosJ	Bell et al. 2010	NA
ecdeiocoleaceae	Ecdeiocolea monostachya	Bell et al. 2010	NA	Ecdeiocolea monostachya	BOLD/GenBank	DQ257528	NA	NA	NA	NA	NA	NA
Elaeagnaceae	ELAEAGNUS	Bell et al. 2010	NA	Elaeagnus bockii	BOLD/GenBank	JF317425	ELAEAGNUS	Bell et al. 2010	NA	ELAEAGNUS	Bell et al. 2010	NA
Elaeocarpaceae	Crinodendron	Bell et al. 2010	NA	Sloanea latifolia	BOLD/GenBank	JQ626184	Crinodendron	Bell et al. 2010	NA	Crinodendron	Bell et al. 2010	NA
elatinaceae	Elatine triandra	Bell et al. 2010	NA	Elatine triandra	BOLD/GenBank	EF135532	NA	NA	NA	NA	NA	NA
emblingiaceae	Emblingia calceoliflora	Bell et al. 2010	NA	NA	NA	NA	NA	NA	NA	NA	NA	NA
Ephedraceae	Ephedrasinica	Bell et al. 2010	NA	Ephedra antisyphilitica	BOLD/GenBank	AY492008	Ephedrasinica	Bell et al. 2010	NA	Ephedrasinica	Bell et al. 2010	NA
Ericaceae	Arbutus	Bell et al. 2010	NA	Arbutus canariensis	BOLD/GenBank	U61345	Arbutus	Bell et al. 2010	NA	Arbutus	Bell et al. 2010	NA
eriocaulaceae	Eriocaulon microcephalum	Bell et al. 2010	NA	Ericaulon aquaticum	BOLD/GenBank	AY952430	NA	NA	NA	NA	NA	NA
erythroxylaceae	Erythroxylum coca	Bell et al. 2010	NA	Erythroxylum coca	BOLD/GenBank	EF135536	NA	NA	NA	NA	NA	NA
Escallioniaceae	Escallonia	Bell et al. 2010	NA	Escallonia rubra	BOLD/GenBank	AJ429365	Escallonia	Bell et al. 2010	NA	Escallonia	Bell et al. 2010	NA
Eucommiaceae	EUCOMMIA_H	Bell et al. 2010	NA	Ecommia sp.	BOLD/GenBank	AF345323	EUCOMMIA_H	Bell et al. 2010	NA	EUCOMMIA_H	Bell et al. 2010	NA
Euphorbiaceae	Euphorbia_pul	Bell et al. 2010	NA	Euphorbia milii	BOLD/GenBank	FM179936	NA	NA	NA	NA	NA	NA
euphroniaceae	Euphronia guianensis	Bell et al. 2010	NA	Euphronia guianensis	BOLD/GenBank	EF135540	NA	NA	NA	NA	NA	NA
Eupomatiaceae	Eupomatia	Bell et al. 2010	NA	Eupomatia bennettii	BOLD/GenBank	JQ437547	Eupomatia	Bell et al. 2010	NA	Eupomatia	Bell et al. 2010	NA
Eupteleaceae	EUPTELEA_H	Bell et al. 2010	NA	Euptelea pleiosperma	BOLD/GenBank	AM396510	EUPTELEA_H	Bell et al. 2010	NA	EUPTELEA_H	Bell et al. 2010	NA
Fabaceae	Pisum sativum	Bell et al. 2010	NA	Pisum sativum	BOLD/GenBank	AY386961	Pisum sativum	Bell et al. 2010	NA	Pisum sativum	Bell et al. 2010	NA
Fagaceae	Chrysolepis	Bell et al. 2010	NA	Chrysolepis chrysophylla	BOLD/GenBank	FJ185045	Chrysolepis	Bell et al. 2010	NA	Chrysolepis	Bell et al. 2010	NA
flagellariaceae	Flagellaria indica	Bell et al. 2010	NA	Flagellaria indica	BOLD/GenBank	DQ257515	NA	NA	NA	NA	NA	NA
fouquieriaceae	Fouquieria columnaris	Bell et al. 2010	NA	Fouquieria columnaris	BOLD/GenBank	EU628508	NA	NA	NA	NA	NA	NA
Frankeniaceae	Frankenia	Bell et al. 2010	NA	Frankenia laevis	BOLD/GenBank	AF204862	Frankenia	Bell et al. 2010	NA	Frankenia	Bell et al. 2010	NA
Garryaceae	Aucuba2	Bell et al. 2010	NA	Aucuba japonica	BOLD/GenBank	HE966878	Aucuba2	Bell et al. 2010	NA	Aucuba2	Bell et al. 2010	NA
geissolomataceae	Geissoloma marginatum	Bell et al. 2010	NA	Geissoloma marginatum	BOLD/GenBank	HQ680697	NA	NA	NA	NA	NA	NA
Gelsemiaceae	Gelsemium	Bell et al. 2010	NA	Gelsemium elegans	BOLD/GenBank	EF077196	Gelsemium	Bell et al. 2010	NA	Gelsemium	Bell et al. 2010	NA
Gentianaceae	Exacum	Bell et al. 2010	NA	Exacum affine	BOLD/GenBank	FJ014087	Exacum	Bell et al. 2010	NA	Exacum	Bell et al. 2010	NA
Geraniaceae	Geranium	Bell et al. 2010	NA	Geranium albanum	BOLD/GenBank	DQ452884	Geranium	Bell et al. 2010	NA	Geranium	Bell et al. 2010	NA
gerrardinaceae	Gerrardina foliosa	Bell et al. 2010	NA	Gerrardina foliosa	BOLD/GenBank	FM179924	NA	NA	NA	NA	NA	NA
Gesneriaceae	Cyrtandra	Bell et al. 2010	NA	Mitraria coccinea	BOLD/GenBank	FN773550	Cyrtandra	Bell et al. 2010	NA	Cyrtandra	Bell et al. 2010	NA
Ginkgoaceae	Ginkgo_biloba	Bell et al. 2010	NA	Ginkgo biloba	BOLD/GenBank	HQ619815	Ginkgo_biloba	Bell et al. 2010	NA	Ginkgo_biloba	Bell et al. 2010	NA
gisekiaceae	Gisekia pharnacioides	Bell et al. 2010	NA	Gisekia africana	BOLD/GenBank	JQ844144	NA	NA	NA	NA	NA	NA
Gnetaceae	Gnetum_gnemJS	Bell et al. 2010	NA	Gnetum ula	BOLD/GenBank	AB715174	Gnetum_gnemJS	Bell et al. 2010	NA	Gnetum_gnemJS	Bell et al. 2010	NA
Gomortegaceae	GOMORTEGA_z	Bell et al. 2010	NA	NA	NA	NA	GOMORTEGA_z	Bell et al. 2010	NA	GOMORTEGA_z	Bell et al. 2010	NA
Goodeniaceae	Scaevola	Bell et al. 2010	NA	Scaevola aemula	BOLD/GenBank	EU017143	Scaevola	Bell et al. 2010	NA	Scaevola	Bell et al. 2010	NA
Goupiaceae	Goupia	Bell et al. 2010	NA	Goupia glabra	BOLD/GenBank	EF135544	Goupia	Bell et al. 2010	NA	Goupia	Bell et al. 2010	NA
Griseliniaceae	Griselinia	Bell et al. 2010	NA	Griselinia littoralis	BOLD/GenBank	AJ429372	Griselinia	Bell et al. 2010	NA	Griselinia	Bell et al. 2010	NA
Grossulariaceae	Ribes	Bell et al. 2010	NA	Ribes aureum	BOLD/GenBank	GU226266	Ribes	Bell et al. 2010	NA	Ribes	Bell et al. 2010	NA
grubbiaceae	Grubbia tomentosa	Bell et al. 2010	NA	Grubbia tomentosa	BOLD/GenBank	AF323184	NA	NA	NA	NA	NA	NA
Guametalaceae		Bell et al. 2010	NA	NA	NA	NA	NA	NA	NA	NA	NA	NA
Gunneraceae	Gunnera	Bell et al. 2010	NA	Gunnera tinctoria	BOLD/GenBank	AM396506	Gunnera	Bell et al. 2010	NA	Gunnera	Bell et al. 2010	NA
gyrostemonaceae	Gyrostemon thesioides	Bell et al. 2010	NA	Gyrostemon thesioides	BOLD/GenBank	FJ212199	NA	NA	NA	NA	NA	NA
haemodoraceae	Haemodorum laxum	Bell et al. 2010	NA	Haemodorum laxum	BOLD/GenBank	EU499288	NA	NA	NA	NA	NA	NA
halophytaceae	Halophytum ameghinoi	Bell et al. 2010	NA	Halophytum ameghinoi	BOLD/GenBank	AY514852	NA	NA	NA	NA	NA	NA
Haloragaceae	Haloragis	Bell et al. 2010	NA	Haloragis acutangula	BOLD/GenBank	EF179023	Haloragis	Bell et al. 2010	NA	Haloragis	Bell et al. 2010	NA
Hamamelidaceae	CORYLOPSIS_H	Bell et al. 2010	NA	Corylopsis glabrescens	BOLD/GenBank	AB236999	CORYLOPSIS_H	Bell et al. 2010	NA	CORYLOPSIS_H	Bell et al. 2010	NA
hanguanaceae	Hanguana malayana	Bell et al. 2010	NA	Hanguana malayana	BOLD/GenBank	AM114720	NA	NA	NA	NA	NA	NA
Haptanthaceae	Hapanthus	Bell et al. 2010	NA	NA	NA	NA	NA	NA	NA	NA	NA	NA
heliconiaceae	Heliconia indica	Bell et al. 2010	NA	Heliconia bihai	BOLD/GenBank	GQ248132	NA	NA	NA	NA	NA	NA
Helwingiaceae	Helwingia	Bell et al. 2010	NA	Helwingia japonica	BOLD/GenBank	AJ430195	Helwingia	Bell et al. 2010	NA	Helwingia	Bell et al. 2010	NA
Hernandiaceae	GYROCARPUS_z	Bell et al. 2010	NA	Gyrocarpus americanus	BOLD/GenBank	DQ401370	GYROCARPUS_z	Bell et al. 2010	NA	GYROCARPUS_z	Bell et al. 2010	NA
Himantandraceae	GALBULIMIMA_z	Bell et al. 2010	NA	Galbulimima belgraveana	BOLD/GenBank	AB055547	GALBULIMIMA_z	Bell et al. 2010	NA	GALBULIMIMA_z	Bell et al. 2010	NA
Huaceae	Afrostyrax	Bell et al. 2010	NA	Afrostyrax kamerunensis	BOLD/GenBank	AY935895	Afrostyrax	Bell et al. 2010	NA	Afrostyrax	Bell et al. 2010	NA
Humiriaceae	Humiria	Bell et al. 2010	NA	Humiria balsamifera	BOLD/GenBank	JX661945	Humiria	Bell et al. 2010	NA	Humiria	Bell et al. 2010	NA
hydatellaceae	Trithuria konkanensis	Bell et al. 2010	NA	Trithuria konkanensis	BOLD/GenBank	JQ284116	NA	NA	NA	NA	NA	NA
hydnoraceae	NA	NA	NA	NA	NA	NA	Hydnora africana	BOLD/GenBank	L25681	NA	NA	NA
Hydrangeaceae	Decumaria	Bell et al. 2010	NA	Decumaria barbara	BOLD/GenBank	GU217283	Decumaria	Bell et al. 2010	NA	Decumaria	Bell et al. 2010	NA
Hydrocharitaceae	VallisneriaH	Bell et al. 2010	NA	Vallisneria asiatica	BOLD/GenBank	AB002578	VallisneriaH	Bell et al. 2010	NA	VallisneriaH	Bell et al. 2010	NA
Hydroleaceae	Hydrolea	Bell et al. 2010	NA	Hydrolea ovata	BOLD/GenBank	AJ429356	Hydrolea	Bell et al. 2010	NA	Hydrolea	Bell et al. 2010	NA
Hydrostachyaceae	Hydrostachys	Bell et al. 2010	NA	Hydrostachys angustisecta	BOLD/GenBank	JF308676	Hydrostachys	Bell et al. 2010	NA	Hydrostachys	Bell et al. 2010	NA
Hypericaceae	Hypericum	Bell et al. 2010	NA	Hypericum calycinum	BOLD/GenBank	AB698446	Hypericum	Bell et al. 2010	NA	Hypericum	Bell et al. 2010	NA
Hypoxidaceae	Rhodohypoxis	Bell et al. 2010	NA	Rhodohypoxis baurii	BOLD/GenBank	HM640658	Rhodohypoxis	Bell et al. 2010	NA	Rhodohypoxis	Bell et al. 2010	NA
Icacinaceae	Icacina.sol	Bell et al. 2010	NA	Icacina sengalensis	BOLD/GenBank	AJ429313	Icacina.sol	Bell et al. 2010	NA	Icacina.sol	Bell et al. 2010	NA
Iridaceae	ARISTEA_CHASE	Bell et al. 2010	NA	Aritea glauca	BOLD/GenBank	AJ579933	ARISTEA_CHASE	Bell et al. 2010	NA	ARISTEA_CHASE	Bell et al. 2010	NA
Irvingiaceae	Irvingia	Bell et al. 2010	NA	Irvingia malayana	BOLD/GenBank	JX661948	Irvingia	Bell et al. 2010	NA	Irvingia	Bell et al. 2010	NA
Iteaceae	Itea	Bell et al. 2010	NA	Itea virginica	BOLD/GenBank	EF456732	Itea	Bell et al. 2010	NA	Itea	Bell et al. 2010	NA
Ixioliriaceae	Ixiolirionion	Bell et al. 2010	NA	Ixiolirion tataricum	BOLD/GenBank	AJ579965	Ixiolirionion	Bell et al. 2010	NA	Ixiolirionion	Bell et al. 2010	NA
Ixonanthaceae	Ixonanthes.so	Bell et al. 2010	NA	Ixonanthes sp.	BOLD/GenBank	JX661949	Ixonanthes.so	Bell et al. 2010	NA	Ixonanthes.so	Bell et al. 2010	NA
joinvilleaceae	Joinvillea ascendens	Bell et al. 2010	NA	Joinvillea ascendens	BOLD/GenBank	AF164380	NA	NA	NA	NA	NA	NA
Juglandaceae	Carya	Bell et al. 2010	NA	Carya ovata	BOLD/GenBank	U92850	Carya	Bell et al. 2010	NA	Carya	Bell et al. 2010	NA
juncaceae	Juncus acutus	Bell et al. 2010	NA	Juncus acutus	BOLD/GenBank	HM850944	NA	NA	NA	NA	NA	NA
juncaginaceae	Maundia triglochinoides	Bell et al. 2010	NA	Maundia triglochinoides	BOLD/GenBank	GQ4523347	NA	NA	NA	NA	NA	NA
kirkiaceae	Kirkia wilmsii	Bell et al. 2010	NA	Kirkia wilmsii	BOLD/GenBank	RL1230	NA	NA	NA	NA	NA	NA
Koeberliniaceae	Koeberlinia	Bell et al. 2010	NA	Koeberlinia spinosa	BOLD/GenBank	AY483222	Koeberlinia	Bell et al. 2010	NA	Koeberlinia	Bell et al. 2010	NA
Krameriaceae	Krameria	Bell et al. 2010	NA	Krameria ixine	BOLD/GenBank	EU604050	Krameria	Bell et al. 2010	NA	Krameria	Bell et al. 2010	NA
Lacistemataceae	Lacistema	Bell et al. 2010	NA	Lacistema gradifolium	BOLD/GenBank	JQ626360	Lacistema	Bell et al. 2010	NA	Lacistema	Bell et al. 2010	NA
Lactoridaceae	Lactoris	Bell et al. 2010	NA	Lactoris fernandeziana	BOLD/GenBank	DQ882195	Lactoris	Bell et al. 2010	NA	Lactoris	Bell et al. 2010	NA
Lamiaceae	Callicarpa	Bell et al. 2010	NA	Callicarpa americana	BOLD/GenBank	FM163356	Callicarpa	Bell et al. 2010	NA	Callicarpa	Bell et al. 2010	NA
lanariaceae	Lanaria lanata	Bell et al. 2010	NA	Lanaria lanata	BOLD/GenBank	AJ581429	NA	NA	NA	NA	NA	NA
Lardizabalaceae	AkebiaDN	Bell et al. 2010	NA	Akebia quinata	BOLD/GenBank	EF143878	AkebiaDN	Bell et al. 2010	NA	AkebiaDN	Bell et al. 2010	NA
Lauraceae	CINNAMOMUM_Cz	Bell et al. 2010	NA	Cinnamomum aromaticum	BOLD/GenBank	GQ434289	CINNAMOMUM_Cz	Bell et al. 2010	NA	CINNAMOMUM_Cz	Bell et al. 2010	NA
Lecythidaceae	Couropita	Bell et al. 2010	NA	Lecythis poiteaui	BOLD/GenBank	JQ626410	Couropita	Bell et al. 2010	NA	Couropita	Bell et al. 2010	NA
Lentibulariaceae	Pinguicula	Bell et al. 2010	NA	Pinguicula acuminata	BOLD/GenBank	DQ010652	Pinguicula	Bell et al. 2010	NA	Pinguicula	Bell et al. 2010	NA
lepidobotryaceae	Lepidobotrys staudtii	Bell et al. 2010	NA	Lepidobotrys staudtii	BOLD/GenBank	AY935904	NA	NA	NA	NA	NA	NA
Liliaceae	ClintoniaH	Bell et al. 2010	NA	Clintonia andrewsiana	BOLD/GenBank	AB056851	ClintoniaH	Bell et al. 2010	NA	ClintoniaH	Bell et al. 2010	NA
limeaceae	Limeum aethiopicum	Bell et al. 2010	NA	Limeum aethiopicum	BOLD/GenBank	FN825769	NA	NA	NA	NA	NA	NA
Limnanthaceae	Floerkea	Bell et al. 2010	NA	Floerkea proserpinacoides	BOLD/GenBank	EU002178	Floerkea	Bell et al. 2010	NA	Floerkea	Bell et al. 2010	NA
Linaceae	LINUM	Bell et al. 2010	NA	Linum arboreum	BOLD/GenBank	EF135559	LINUM	Bell et al. 2010	NA	LINUM	Bell et al. 2010	NA
linderniaceae	Lindernia antipoda	Bell et al. 2010	NA	Lindernia acicularis	BOLD/GenBank	AY667465	NA	NA	NA	NA	NA	NA
Loasaceae	Caiophora	Bell et al. 2010	NA	Caiophora canarinoides	BOLD/GenBank	AF503325	Caiophora	Bell et al. 2010	NA	Caiophora	Bell et al. 2010	NA
Loganiaceae	Spigelia	Bell et al. 2010	NA	Spigelia humboldtiana	BOLD/GenBank	HQ384559	Spigelia	Bell et al. 2010	NA	Spigelia	Bell et al. 2010	NA
lophiocarpaceae	Corbichonia decumbens	Bell et al. 2010	NA	Corbichonia decumbens	BOLD/GenBank	AY042572	NA	NA	NA	NA	NA	NA
lophopyxidaceae	Lophopyxis maingayi	Bell et al. 2010	NA	Lophopyxis maingayi	BOLD/GenBank	EF135560	NA	NA	NA	NA	NA	NA
loranthaceae	Agelanthus sansibarensis	Bell et al. 2010	NA	Agelanthus sansibarensis	BOLD/GenBank	EU544410	NA	NA	NA	NA	NA	NA
Lowiaceae	Orchidantha	Bell et al. 2010	NA	Orchidantha borneensis	BOLD/GenBank	AF434848	Orchidantha	Bell et al. 2010	NA	Orchidantha	Bell et al. 2010	NA
Lythraceae	Lythrum	Bell et al. 2010	NA	Lythrum ovalifolium	BOLD/GenBank	GU228443	Lythrum	Bell et al. 2010	NA	Lythrum	Bell et al. 2010	NA
Magnoliaceae	LIRIODENDRON	Bell et al. 2010	NA	Liriodendron tulipifera	BOLD/GenBank	HE966948	LIRIODENDRON	Bell et al. 2010	NA	LIRIODENDRON	Bell et al. 2010	NA
Malpighiaceae	Dicella	Bell et al. 2010	NA	Acmanthera latifolia	BOLD/GenBank	AF344524	Dicella	Bell et al. 2010	NA	Dicella	Bell et al. 2010	NA
Malvaceae	Bombax	Bell et al. 2010	NA	Bombax ceiba	BOLD/GenBank	JX571785	Bombax	Bell et al. 2010	NA	Bombax	Bell et al. 2010	NA
Marantaceae	Calathea_loes	Bell et al. 2010	NA	Calathea loeseneri	BOLD/GenBank	AY140273	Calathea_loes	Bell et al. 2010	NA	Calathea_loes	Bell et al. 2010	NA
Marcgraviaceae	Marcgravia	Bell et al. 2010	NA	Marcgravia jorge	BOLD/GenBank	JQ588317	Marcgravia	Bell et al. 2010	NA	Marcgravia	Bell et al. 2010	NA
Martyniaceae	Proboscidea	Bell et al. 2010	NA	Proboscidea fragrans	BOLD/GenBank	AJ429334	Proboscidea	Bell et al. 2010	NA	Proboscidea	Bell et al. 2010	NA
mayacaceae	Mayaca fluviatilis	Bell et al. 2010	NA	NA	NA	NA	Mayaca fluviatilis	BOLD/GenBank	AF168859	Mayaca fluviatilis	BOLD/GenBank	AF168929
Melanthiaceae	Chamaelirium	Bell et al. 2010	NA	Chamaelirium luteum	BOLD/GenBank	AB040196	Chamaelirium	Bell et al. 2010	NA	Chamaelirium	Bell et al. 2010	NA
Melastomataceae	Mouriri	Bell et al. 2010	NA	Mouriri crassifolia	BOLD/GenBank	JQ626576	Mouriri	Bell et al. 2010	NA	Mouriri	Bell et al. 2010	NA
Meliaceae	Swietenia	Bell et al. 2010	NA	Swietenia macrophylla	BOLD/GenBank	EF489114	Swietenia	Bell et al. 2010	NA	Swietenia	Bell et al. 2010	NA
Melianthaceae	Bersama	Bell et al. 2010	NA	Bersama lucens	BOLD/GenBank	JF270657	Bersama	Bell et al. 2010	NA	Bersama	Bell et al. 2010	NA
Menispermaceae	MENISPERMUM_H	Bell et al. 2010	NA	Menispermum canadense	BOLD/GenBank	GU266604	MENISPERMUM_H	Bell et al. 2010	NA	MENISPERMUM_H	Bell et al. 2010	NA
menyanthaceae	Menyanthes trifoliata	Bell et al. 2010	NA	Menyanthes trifoliata	BOLD/GenBank	AJ429386	NA	NA	NA	NA	NA	NA
metteniusaceae	Metteniusa tessmanniana	Bell et al. 2010	NA	NA	NA	NA	NA	NA	NA	NA	NA	NA
misodendraceae	Misodendrum linearifolium	Bell et al. 2010	NA	Misodendrum linearifolium	BOLD/GenBank	DQ787438	NA	NA	NA	NA	NA	NA
mitrastemonaceae	NA	NA	NA	NA	NA	NA	Mitrastemon yamamotoi	BOLD/GenBank	AY739090	NA	NA	NA
Molluginaceae	Mollugo	Bell et al. 2010	NA	Mollugo angustifolia	BOLD/GenBank	FN825702	Mollugo	Bell et al. 2010	NA	Mollugo	Bell et al. 2010	NA
Monimiaceae	HedycaryaZ	Bell et al. 2010	NA	Hedycarya arborea	BOLD/GenBank	AM396509	HedycaryaZ	Bell et al. 2010	NA	HedycaryaZ	Bell et al. 2010	NA
montiaceae	Montia fontana	Bell et al. 2010	NA	Montia fontana	BOLD/GenBank	AY764118	NA	NA	NA	NA	NA	NA
Montiniaceae	Montinia	Bell et al. 2010	NA	Montinia caryophyllacea	BOLD/GenBank	AJ429359	Montinia	Bell et al. 2010	NA	Montinia	Bell et al. 2010	NA
Moraceae	Ficus	Bell et al. 2010	NA	Ficus arbutilifolia	BOLD/GenBank	EU214248	Ficus	Bell et al. 2010	NA	Ficus	Bell et al. 2010	NA
Moringaceae	Moringa	Bell et al. 2010	NA	Moringa oleifera	BOLD/GenBank	AY845131	Moringa	Bell et al. 2010	NA	Moringa	Bell et al. 2010	NA
Muntingiaceae	Muntingia	Bell et al. 2010	NA	Muntingia calabura	BOLD/GenBank	JQ589354	Muntingia	Bell et al. 2010	NA	Muntingia	Bell et al. 2010	NA
Musaceae	Ensete_ventH	Bell et al. 2010	NA	Ensete glaucum	BOLD/GenBank	GQ374836	Ensete_ventH	Bell et al. 2010	NA	Ensete_ventH	Bell et al. 2010	NA
Myodocarpaceae	Delarbrea	Bell et al. 2010	NA	Delarbrea collina	BOLD/GenBank	AF271743	Delarbrea	Bell et al. 2010	NA	Delarbrea	Bell et al. 2010	NA
Myricaceae	Myrica	Bell et al. 2010	NA	Myrica gale	BOLD/GenBank	JN895719	Myrica	Bell et al. 2010	NA	Myrica	Bell et al. 2010	NA
Myristicaceae	KNEMA_z	Bell et al. 2010	NA	Brochoneura acuminata	BOLD/GenBank	AY220442	KNEMA_z	Bell et al. 2010	NA	KNEMA_z	Bell et al. 2010	NA
Myrothamnaceae	MYROTHAMNUS_H	Bell et al. 2010	NA	Myrothamnus flabellifolia	BOLD/GenBank	AM396507	MYROTHAMNUS_H	Bell et al. 2010	NA	MYROTHAMNUS_H	Bell et al. 2010	NA
Myrtaceae	Heteropyxis	Bell et al. 2010	NA	Heteropyxis natalensis	BOLD/GenBank	JF270818	Heteropyxis	Bell et al. 2010	NA	Heteropyxis	Bell et al. 2010	NA
nartheciaceae	Narthecium asiaticum	Bell et al. 2010	NA	Narthecium asiaticum	BOLD/GenBank	AB040162	NA	NA	NA	NA	NA	NA
Nelumbonaceae	NELUMBO_Hm	Bell et al. 2010	NA	Nelumbo nucifera	BOLD/GenBank	JN407156	NELUMBO_Hm	Bell et al. 2010	NA	NELUMBO_Hm	Bell et al. 2010	NA
Nepenthaceae	Nepenthes	Bell et al. 2010	NA	Nepenthes ventricosa	BOLD/GenBank	AF204833	Nepenthes	Bell et al. 2010	NA	Nepenthes	Bell et al. 2010	NA
Neuradaceae	Neurada	Bell et al. 2010	NA	NA	NA	NA	NA	NA	NA	NA	NA	NA
nitrariaceae	Nitaria praevisa	Bell et al. 2010	NA	Nitraria retusa	BOLD/GenBank	EU002185	NA	NA	NA	NA	NA	NA
nothofagaceae	Nothofagus alessandri	Bell et al. 2010	NA	Nothofagus antarctica	BOLD/GenBank	AY263924	NA	NA	NA	NA	NA	NA
Nyctaginaceae	Mirablis	Bell et al. 2010	NA	Mirabilis jalapa	BOLD/GenBank	FN868307	Mirablis	Bell et al. 2010	NA	Mirablis	Bell et al. 2010	NA
Nymphaeaceae	Nuphar_japC	Bell et al. 2010	NA	Nuphar advena	BOLD/GenBank	AY779188	Nuphar_japC	Bell et al. 2010	NA	Nuphar_japC	Bell et al. 2010	NA
Ochnaceae	Medusagyne	Bell et al. 2010	NA	Medusagyne oppositifolia	BOLD/GenBank	FJ670030	Medusagyne	Bell et al. 2010	NA	Medusagyne	Bell et al. 2010	NA
olacaceae	Dulacia candida	Bell et al. 2010	NA	Dulacia candida	BOLD/GenBank	DQ790174	NA	NA	NA	NA	NA	NA
Oleaceae	Jasminum	Bell et al. 2010	NA	Jasminum dichotomum	BOLD/GenBank	GU135048	Jasminum	Bell et al. 2010	NA	Jasminum	Bell et al. 2010	NA
Onagraceae	Clarkia_Sol	Bell et al. 2010	NA	Oenothera rosea	BOLD/GenBank	HM851009	Clarkia_Sol	Bell et al. 2010	NA	Clarkia_Sol	Bell et al. 2010	NA
Oncothecaceae	Oncotheca	Bell et al. 2010	NA	Oncotheca balansae	BOLD/GenBank	AJ429320	Oncotheca	Bell et al. 2010	NA	Oncotheca	Bell et al. 2010	NA
Opiliaceae	OpiliaSOL	Bell et al. 2010	NA	Opilia sp.	BOLD/GenBank	AY042621	OpiliaSOL	Bell et al. 2010	NA	OpiliaSOL	Bell et al. 2010	NA
Orchidaceae	CypripediumH	Bell et al. 2010	NA	Cypripedium calceolus	BOLD/GenBank	HM640667	CypripediumH	Bell et al. 2010	NA	CypripediumH	Bell et al. 2010	NA
Orobanchaceae	PEDICULAR_DN	Bell et al. 2010	NA	Pedicularis resupinata	BOLD/GenBank	AB280527	PEDICULAR_DN	Bell et al. 2010	NA	PEDICULAR_DN	Bell et al. 2010	NA
Oxalidaceae	Oxalis	Bell et al. 2010	NA	Oxalis articulata	BOLD/GenBank	HM851016	Oxalis	Bell et al. 2010	NA	Oxalis	Bell et al. 2010	NA
Paeoniaceae	Paeonia	Bell et al. 2010	NA	Paeonia anomala	BOLD/GenBank	AF033594	Paeonia	Bell et al. 2010	NA	Paeonia	Bell et al. 2010	NA
pandaceae	Galearia maingayi	Bell et al. 2010	NA	Galearia maingayi	BOLD/GenBank	JX661943	NA	NA	NA	NA	NA	NA
Pandanaceae	Freycinetia	Bell et al. 2010	NA	Freycinetia formosana	BOLD/GenBank	AB040209	Freycinetia	Bell et al. 2010	NA	Freycinetia	Bell et al. 2010	NA
Papaveraceae	DICENTRA_H	Bell et al. 2010	NA	Dicentra canadensis	BOLD/GenBank	AP447	DICENTRA_H	Bell et al. 2010	NA	DICENTRA_H	Bell et al. 2010	NA
paracryphiaceae	Paracryphia alticola	Bell et al. 2010	NA	Paracryphia alticola	BOLD/GenBank	AJ429367	NA	NA	NA	NA	NA	NA
Passifloraceae	Malesherbia	Bell et al. 2010	NA	Malesherbia linearifolia	BOLD/GenBank	EF135562	Malesherbia	Bell et al. 2010	NA	Malesherbia	Bell et al. 2010	NA
Paulowniaceae	Paulownia	Bell et al. 2010	NA	Paulownia tomentosa	BOLD/GenBank	AJ429339	Paulownia	Bell et al. 2010	NA	Paulownia	Bell et al. 2010	NA
Pedaliaceae	Sesamum	Bell et al. 2010	NA	Sesamum indicum	BOLD/GenBank	AJ429340	Sesamum	Bell et al. 2010	NA	Sesamum	Bell et al. 2010	NA
penaeaceae	Brachysiphon acutus	Bell et al. 2010	NA	Brachysiphon acutus	BOLD/GenBank	AY151574	NA	NA	NA	NA	NA	NA
pennantiaceae	Pennantia corymbosa	Bell et al. 2010	NA	Pennantia corymbosa	BOLD/GenBank	AY188404	NA	NA	NA	NA	NA	NA
pentadiplandraceae	Pentadiplandra brazzeana	Bell et al. 2010	NA	Pentadiplandra brazzeana	BOLD/GenBank	AY483239	NA	NA	NA	NA	NA	NA
pentaphragmataceae	Pentaphragma ellipticum	Bell et al. 2010	NA	Pentaphragma ellipticum	BOLD/GenBank	AJ429387	NA	NA	NA	NA	NA	NA
Pentaphylacaceae	Eurya	Bell et al. 2010	NA	Eurya chinensis	BOLD/GenBank	HQ415300	Eurya	Bell et al. 2010	NA	Eurya	Bell et al. 2010	NA
Penthoraceae	PENTHORUM	Bell et al. 2010	NA	Penthorum sedoides	BOLD/GenBank	AF274628	PENTHORUM	Bell et al. 2010	NA	PENTHORUM	Bell et al. 2010	NA
peridiscaceae	Peridiscus lucidus	Bell et al. 2010	NA	Peridiscus lucidus	BOLD/GenBank	DQ411570	NA	NA	NA	NA	NA	NA
petermanniaceae	Petermannia cirrosa	Bell et al. 2010	NA	Petermannia cirrosa	BOLD/GenBank	JQ435572	NA	NA	NA	NA	NA	NA
Petrosaviaceae	Japonolirion	Bell et al. 2010	NA	Japonolirion osense	BOLD/GenBank	AB040161	Japonolirion	Bell et al. 2010	NA	Japonolirion	Bell et al. 2010	NA
Phellinaceae	Phelline	Bell et al. 2010	NA	Phelline lucida	BOLD/GenBank	AJ429388	Phelline	Bell et al. 2010	NA	Phelline	Bell et al. 2010	NA
Philesiaceae	Behnia.sol	Bell et al. 2010	NA	Behnia reticulata	BOLD/GenBank	HM640618	Behnia.sol	Bell et al. 2010	NA	Behnia.sol	Bell et al. 2010	NA
Philydraceae	Helmholtzia2	Bell et al. 2010	NA	Helmholtzia glaberrima	BOLD/GenBank	EU499296	Helmholtzia2	Bell et al. 2010	NA	Helmholtzia2	Bell et al. 2010	NA
phrymaceae	Phryma leptostachya	Bell et al. 2010	NA	Phryma leptostachya	BOLD/GenBank	AJ429341	NA	NA	NA	NA	NA	NA
phyllanthaceae	Actephila lindleyi	Bell et al. 2010	NA	Amaoa strobilacea	BOLD/GenBank	AY830258	NA	NA	NA	NA	NA	NA
Phyllonomaceae	Phyllonoma	Bell et al. 2010	NA	Phyllonoma ruscifolia	BOLD/GenBank	AJ429377	Phyllonoma	Bell et al. 2010	NA	Phyllonoma	Bell et al. 2010	NA
physenaceae	Physena sp.	Bell et al. 2010	NA	NA	NA	NA	NA	NA	NA	Physena madagascarensis		HQ843260
Phytolaccaceae	Ercilla	Bell et al. 2010	NA	Ercilla volubilis	BOLD/GenBank	AY042583	Ercilla	Bell et al. 2010	NA	Ercilla	Bell et al. 2010	NA
picramniaceae	Picramnia polyantha	Bell et al. 2010	NA	NA	NA	NA	NA	NA	NA	Picramnia pentandra	BOLD/GenBank	AJ235559
Picrodendraceae	Androstachys	Bell et al. 2010	NA	Androstachys johnsonii	BOLD/GenBank	OM3354	Androstachys	Bell et al. 2010	NA	Androstachys	Bell et al. 2010	NA
Pinaceae	Pinus_ellCH	Bell et al. 2010	NA	Pinus albicaulis	BOLD/GenBank	AB455830	Pinus_ellCH	Bell et al. 2010	NA	Pinus_ellCH	Bell et al. 2010	NA
Piperaceae	PEPEROMIA_Oz	Bell et al. 2010	NA	Peperomia andina	BOLD/GenBank	HQ331483	PEPEROMIA_Oz	Bell et al. 2010	NA	PEPEROMIA_Oz	Bell et al. 2010	NA
Pittosporaceae	PITTOSPOR	Bell et al. 2010	NA	Pittosporum pentandrum	BOLD/GenBank	GU135058	PITTOSPOR	Bell et al. 2010	NA	PITTOSPOR	Bell et al. 2010	NA
Plantaginaceae	Antirrhinum	Bell et al. 2010	NA	Antirrhinum majus majus	BOLD/GenBank	HE967342	Antirrhinum	Bell et al. 2010	NA	Antirrhinum	Bell et al. 2010	NA
Platanaceae	Platanus	Bell et al. 2010	NA	Platanus occidentalis	BOLD/GenBank	EU642711	Platanus	Bell et al. 2010	NA	Platanus	Bell et al. 2010	NA
plocospermataceae	Plocosperma buxifolium	Bell et al. 2010	NA	Plocosperma buxifolium	BOLD/GenBank	Z70192	NA	NA	NA	NA	NA	NA
Plumbaginaceae	Limonium.sol	Bell et al. 2010	NA	Limonium sinense	BOLD/GenBank	JQ946307	Limonium.sol	Bell et al. 2010	NA	Limonium.sol	Bell et al. 2010	NA
Poaceae	ZeaSol	Bell et al. 2010	NA	Zea mays	BOLD/GenBank	GBVX1793-13.matK	ZeaSol	Bell et al. 2010	NA	ZeaSol	Bell et al. 2010	NA
Podocarpaceae	PodocarpusCH	Bell et al. 2010	NA	Podocarpus trinitensis	BOLD/GenBank	HM593783	PodocarpusCH	Bell et al. 2010	NA	PodocarpusCH	Bell et al. 2010	NA
Podostemaceae	Marathrum	Bell et al. 2010	NA	Apinagia riedelii	BOLD/GenBank	HQ331544	Marathrum	Bell et al. 2010	NA	Marathrum	Bell et al. 2010	NA
Polemoniaceae	CobaeaJ	Bell et al. 2010	NA	Cobaea penduliflora	BOLD/GenBank	EU628511	CobaeaJ	Bell et al. 2010	NA	CobaeaJ	Bell et al. 2010	NA
Polygalaceae	Polygala	Bell et al. 2010	NA	Polygala longicaulis	BOLD/GenBank	JQ589706	Polygala	Bell et al. 2010	NA	Polygala	Bell et al. 2010	NA
Polygonaceae	Cocoloba	Bell et al. 2010	NA	Bistorta plumosa	BOLD/GenBank	KC474181	Cocoloba	Bell et al. 2010	NA	Cocoloba	Bell et al. 2010	NA
Pontederiaceae	Pontederia	Bell et al. 2010	NA	Pontederia cordata	BOLD/GenBank	AF434872	Pontederia	Bell et al. 2010	NA	Pontederia	Bell et al. 2010	NA
Portulacaceae	Portulaca	Bell et al. 2010	NA	Portulaca bicolor	BOLD/GenBank	DQ855848	Portulaca	Bell et al. 2010	NA	Portulaca	Bell et al. 2010	NA
posidoniaceae	Posidonia australis	Bell et al. 2010	NA	Posidonia kirkmanii	BOLD/GenBank	GQ927728	NA	NA	NA	NA	NA	NA
potamogetonaceae	Potamogeton alpinus	Bell et al. 2010	NA	Potamogeton alpinus	BOLD/GenBank	JN966451	NA	NA	NA	NA	NA	NA
Primulaceae	Anagallis	Bell et al. 2010	NA	Anagallis sp.	BOLD/GenBank	JN114736	Anagallis	Bell et al. 2010	NA	Anagallis	Bell et al. 2010	NA
Proteaceae	ROUPALA	Bell et al. 2010	NA	Roupala montana	BOLD/GenBank	JQ588880	ROUPALA	Bell et al. 2010	NA	ROUPALA	Bell et al. 2010	NA
Putranjivaceae	Drypetes	Bell et al. 2010	NA	Drypetes alba	BOLD/GenBank	KJ012573	Drypetes	Bell et al. 2010	NA	Drypetes	Bell et al. 2010	NA
quillajaceae	Quillaja saponaria	Bell et al. 2010	NA	Quillaja saponaria	BOLD/GenBank	AY386843	NA	NA	NA	NA	NA	NA
rafflesiaceae	NA	NA	NA	NA	NA	NA	Rhizanthes infanticida	BOLD/GenBank	L24048	NA	NA	NA
Ranunculaceae	COPTIS_H	Bell et al. 2010	NA	Coptis chinensis	BOLD/GenBank	DQ478614	COPTIS_H	Bell et al. 2010	NA	COPTIS_H	Bell et al. 2010	NA
rapateaceae	Cephalostemon flavus	Bell et al. 2010	NA	Eipdryos allenii	BOLD/GenBank	AF162225	NA	NA	NA	NA	NA	NA
Resedaceae	Reseda	Bell et al. 2010	NA	Reseda alba	BOLD/GenBank	GQ891208	Reseda	Bell et al. 2010	NA	Reseda	Bell et al. 2010	NA
Restionaceae	Restio	Bell et al. 2010	NA	Restio bifidus	BOLD/GenBank	AY881539	Restio	Bell et al. 2010	NA	Restio	Bell et al. 2010	NA
Rhabdodendraceae	Rhabdodendron	Bell et al. 2010	NA	Rhabdodendron macrophyllum	BOLD/GenBank	AY042642	Rhabdodendron	Bell et al. 2010	NA	Rhabdodendron	Bell et al. 2010	NA
Rhamnaceae	Ceanothus	Bell et al. 2010	NA	Ceanothus americanus	BOLD/GenBank	AF049797	NA	NA	NA	NA	NA	NA
rhipogonaceae	Rhipogonum elseyanum	Bell et al. 2010	NA	Rhipogonum elseyanum	BOLD/GenBank	JN417372	NA	NA	NA	NA	NA	NA
Rhizophoraceae	Bruguiera	Bell et al. 2010	NA	Bruguiera cylindrica	BOLD/GenBank	AF329464	Bruguiera	Bell et al. 2010	NA	Bruguiera	Bell et al. 2010	NA
Roridulaceae	Roridula	Bell et al. 2010	NA	Roridula gorgonias	BOLD/GenBank	AJ429294	Roridula	Bell et al. 2010	NA	Roridula	Bell et al. 2010	NA
Rosaceae	Kerria	Bell et al. 2010	NA	Kerria japonica	BOLD/GenBank	AB073686	Kerria	Bell et al. 2010	NA	Kerria	Bell et al. 2010	NA
Rousseaceae	Roussea	Bell et al. 2010	NA	Roussea simplex	BOLD/GenBank	AJ429389	Roussea	Bell et al. 2010	NA	Roussea	Bell et al. 2010	NA
Rubiaceae	Cephalanthus	Bell et al. 2010	NA	Cephalanthus occidentalis	BOLD/GenBank	AY538377	NA	NA	NA	NA	NA	NA
ruppiaceae	Ruppia cirrhosa	Bell et al. 2010	NA	Ruppia cirrhosa	BOLD/GenBank	AB728682	NA	NA	NA	NA	NA	NA
Rutaceae	Citrus	Bell et al. 2010	NA	Citrus aurantium	BOLD/GenBank	GQ248099	Citrus	Bell et al. 2010	NA	Citrus	Bell et al. 2010	NA
Sabiaceae	Meliosma	Bell et al. 2010	NA	Meliosma cuneifolia	BOLD/GenBank	AM396513	Meliosma	Bell et al. 2010	NA	Meliosma	Bell et al. 2010	NA
Salicaceae	Abatia.sol	Bell et al. 2010	NA	Abatia parviflora	BOLD/GenBank	EF135498	Abatia.sol	Bell et al. 2010	NA	Abatia.sol	Bell et al. 2010	NA
salvadoraceae	Salvadora persica	Bell et al. 2010	NA	Salvadora persica	BOLD/GenBank	OM0824	NA	NA	NA	NA	NA	NA
Santalaceae	EUBRACHION	Bell et al. 2010	NA	Eubrachion ambiguum	BOLD/GenBank	EF464498	EUBRACHION	Bell et al. 2010	NA	EUBRACHION	Bell et al. 2010	NA
Sapindaceae	Acer_rubra	Bell et al. 2010	NA	Acer saccharum	BOLD/GenBank	EU749291	Acer_rubra	Bell et al. 2010	NA	Acer_rubra	Bell et al. 2010	NA
Sapotaceae	ManilkaraJ	Bell et al. 2010	NA	Manilkara bidentata	BOLD/GenBank	HM446708	ManilkaraJ	Bell et al. 2010	NA	ManilkaraJ	Bell et al. 2010	NA
sarcobataceae	Sarcobatus vermiculatus	Bell et al. 2010	NA	Sarcobatus vermiculatus	BOLD/GenBank	AY042652	NA	NA	NA	NA	NA	NA
Sarcolaenaceae	Sarcolaena	Bell et al. 2010	NA	NA	NA	NA	Sarcolaena	Bell et al. 2010	NA	Sarcolaena	Bell et al. 2010	NA
Sarraceniaceae	Sarracenia	Bell et al. 2010	NA	Sarracenia oreophila	BOLD/GenBank	JQ218244	Sarracenia	Bell et al. 2010	NA	Sarracenia	Bell et al. 2010	NA
Saururaceae	HOUTTUYNI	Bell et al. 2010	NA	Houttiuynia cordata	BOLD/GenBank	AF543737	HOUTTUYNI	Bell et al. 2010	NA	HOUTTUYNI	Bell et al. 2010	NA
Saxifragaceae	HEUCHERA	Bell et al. 2010	NA	Heuchera hirsutissima	BOLD/GenBank	L34125	HEUCHERA	Bell et al. 2010	NA	HEUCHERA	Bell et al. 2010	NA
scheuchzeriaceae	Scheuchzeria palustris	Bell et al. 2010	NA	Scheuchzeria palustris	BOLD/GenBank	GQ452338	NA	NA	NA	NA	NA	NA
Schisandraceae	ILLICIUM2_H	Bell et al. 2010	NA	Illicium floridanum	BOLD/GenBank	DQ185524	ILLICIUM2_H	Bell et al. 2010	NA	ILLICIUM2_H	Bell et al. 2010	NA
schlegeliaceae	Schlegelia parviflora	Bell et al. 2010	NA	Schlegelia parviflora	BOLD/GenBank	AJ429345	NA	NA	NA	NA	NA	NA
Schoepfiaceae	SCHOEPFIA	Bell et al. 2010	NA	Schoepfia chinensis	BOLD/GenBank	HQ415320	SCHOEPFIA	Bell et al. 2010	NA	SCHOEPFIA	Bell et al. 2010	NA
sciadopityaceae	Sciadopitys verticillata	Bell et al. 2010	NA	Sciadopitys verticillata	BOLD/GenBank	AB645779	NA	NA	NA	NA	NA	NA
Scrophulariaceae	BuddlejaJ	Bell et al. 2010	NA	Buddleja alternifolia	BOLD/GenBank	AF531772	BuddlejaJ	Bell et al. 2010	NA	BuddlejaJ	Bell et al. 2010	NA
Setchellanthaceae	Setchellanth	Bell et al. 2010	NA	NA	NA	NA	Setchellanth	Bell et al. 2010	NA	Setchellanth	Bell et al. 2010	NA
Simaroubaceae	Ailanthus	Bell et al. 2010	NA	Ailanthus altissima	BOLD/GenBank	FM179922	Ailanthus	Bell et al. 2010	NA	Ailanthus	Bell et al. 2010	NA
Simmondsiaceae	SIMMONDSIA	Bell et al. 2010	NA	Simmondsia chinensis	BOLD/GenBank	AY042657	SIMMONDSIA	Bell et al. 2010	NA	SIMMONDSIA	Bell et al. 2010	NA
siparunaceae	Siparuna brasiliensis	Bell et al. 2010	NA	Siparuna brasiliensis	BOLD/GenBank	DQ401375	NA	NA	NA	NA	NA	NA
sladeniaceae	Sladenia celastrifolia	Bell et al. 2010	NA	Sladenia celastrifolia	BOLD/GenBank	AJ429297	NA	NA	NA	NA	NA	NA
Smilacaceae	Smilax	Bell et al. 2010	NA	Smilax canariensis	BOLD/GenBank	GU945043	Smilax	Bell et al. 2010	NA	Smilax	Bell et al. 2010	NA
Solanaceae	Duckeoden	Bell et al. 2010	NA	Calibrachoa parviflora	BOLD/GenBank	EF438982	Duckeoden	Bell et al. 2010	NA	Duckeoden	Bell et al. 2010	NA
sphaerosepalaceae	Dialyceras coriaceum	Bell et al. 2010	NA	NA	NA	NA	NA	NA	NA	Rhopalocarpus sp.	BOLD/GenBank	AJ233071
sphenocleaceae	Sphenoclea zeylanica	Bell et al. 2010	NA	Sphenoclea zeylanica	BOLD/GenBank	AJ429360	NA	NA	NA	NA	NA	NA
Stachyuraceae	Stachyurus	Bell et al. 2010	NA	Stachyurus chinensis	BOLD/GenBank	AM396501	Stachyurus	Bell et al. 2010	NA	Stachyurus	Bell et al. 2010	NA
Staphyleaceae	Staphylea	Bell et al. 2010	NA	Staphylea colchica	BOLD/GenBank	DQ443458	Staphylea	Bell et al. 2010	NA	Staphylea	Bell et al. 2010	NA
stegnospermataceae	Stegnosperma halimifolium	Bell et al. 2010	NA	Stegnosperma cubense	BOLD/GenBank	JQ588610	NA	NA	NA	NA	NA	NA
Stemonaceae	Stemona	Bell et al. 2010	NA	Stemona aphylla	BOLD/GenBank	AB373224	Stemona	Bell et al. 2010	NA	Stemona	Bell et al. 2010	NA
Stemonuraceae	Irvingbaile	Bell et al. 2010	NA	Gomphandra javanica	BOLD/GenBank	GQ983651	Irvingbaile	Bell et al. 2010	NA	Irvingbaile	Bell et al. 2010	NA
Stilbaceae	Euthystachys	Bell et al. 2010	NA	Euthystachys abbreviata	BOLD/GenBank	HQ384526	Euthystachys	Bell et al. 2010	NA	Euthystachys	Bell et al. 2010	NA
Strasburgeriaceae	Ixerba	Bell et al. 2010	NA	Ixerba brexioides	BOLD/GenBank	HQ680698	Ixerba	Bell et al. 2010	NA	Ixerba	Bell et al. 2010	NA
Strelitziaceae	Phenakospermum	Bell et al. 2010	NA	Phenakospermum guyannense	BOLD/GenBank	AF478911	Phenakospermum	Bell et al. 2010	NA	Phenakospermum	Bell et al. 2010	NA
Stylidiaceae	Donatia	Bell et al. 2010	NA	Donatia fascicularis	BOLD/GenBank	AJ429384	Donatia	Bell et al. 2010	NA	Donatia	Bell et al. 2010	NA
Styracaceae	HalesiaJ	Bell et al. 2010	NA	Halesia carolina	BOLD/GenBank	DQ924097	HalesiaJ	Bell et al. 2010	NA	HalesiaJ	Bell et al. 2010	NA
Surianaceae	Stylobasium	Bell et al. 2010	NA	Stylobasium spathulatum	BOLD/GenBank	EU604032	Stylobasium	Bell et al. 2010	NA	Stylobasium	Bell et al. 2010	NA
Symplocaceae	SymplocoK	Bell et al. 2010	NA	Symplocos adenophylla	BOLD/GenBank	AY336364	SymplocoK	Bell et al. 2010	NA	SymplocoK	Bell et al. 2010	NA
talinaceae	Talinum paniculatum	Bell et al. 2010	NA	Talinum paniculatum	BOLD/GenBank	HM851014	NA	NA	NA	NA	NA	NA
Tamaricaceae	Tamarix	Bell et al. 2010	NA	Tamarix gallica	BOLD/GenBank	AF204861	Tamarix	Bell et al. 2010	NA	Tamarix	Bell et al. 2010	NA
Tapisciaceae	Tapiscia	Bell et al. 2010	NA	Tapiscia sinensis	BOLD/GenBank	FM179925	Tapiscia	Bell et al. 2010	NA	Tapiscia	Bell et al. 2010	NA
Taxaceae	Taxus_mairCH	Bell et al. 2010	NA	Taxus baccata	BOLD/GenBank	HM591020	Taxus_mairCH	Bell et al. 2010	NA	Taxus_mairCH	Bell et al. 2010	NA
Tecophilaeaceae	CyanellaH	Bell et al. 2010	NA	Cyanella orchidiformis	BOLD/GenBank	HM640662	CyanellaH	Bell et al. 2010	NA	CyanellaH	Bell et al. 2010	NA
Tetracarpaeaceae	Tetracarpaea	Bell et al. 2010	NA	Tetracarpaea tasmanica	BOLD/GenBank	EF179064	Tetracarpaea	Bell et al. 2010	NA	Tetracarpaea	Bell et al. 2010	NA
tetrachondraceae	Polypremum procumbens	Bell et al. 2010	NA	Polypremum procumbens	BOLD/GenBank	AJ429351	NA	NA	NA	NA	NA	NA
Tetramelaceae	TetramelesS	Bell et al. 2010	NA	Tetrameles nudiflora	BOLD/GenBank	AY968458	TetramelesS	Bell et al. 2010	NA	TetramelesS	Bell et al. 2010	NA
Tetrameristaceae	Pelliciera	Bell et al. 2010	NA	Pelliciera rhizopohrae	BOLD/GenBank	AJ429303	Pelliciera	Bell et al. 2010	NA	Pelliciera	Bell et al. 2010	NA
Theaceae	Camellia	Bell et al. 2010	NA	Camellia albogigas	BOLD/GenBank	AF380072	Camellia	Bell et al. 2010	NA	Camellia	Bell et al. 2010	NA
thomandersiaceae	Thomandersia hensii	Bell et al. 2010	NA	Thomandersia hensii	BOLD/GenBank	FN773560	NA	NA	NA	NA	NA	NA
thurniaceae	Thurnia macrocephala	Bell et al. 2010	NA	NA	NA	NA	NA	NA	NA	Thurnia sphaerocephala	BOLD/GenBank	AJ419154
Thymelaeaceae	Aquilaria.sol	Bell et al. 2010	NA	Arnhemia cryptantha	BOLD/GenBank	FJ379777	Aquilaria.sol	Bell et al. 2010	NA	Aquilaria.sol	Bell et al. 2010	NA
ticodendraceae	Ticodendron incognitum	Bell et al. 2010	NA	Ticodendron incognitum	BOLD/GenBank	AB015463	NA	NA	NA	NA	NA	NA
Tofieldiaceae	Pleea	Bell et al. 2010	NA	Pleea tenuifolia	BOLD/GenBank	AJ581453	Pleea	Bell et al. 2010	NA	Pleea	Bell et al. 2010	NA
Torricelliaceae	Melanophylla	Bell et al. 2010	NA	Melanophylla alnifolia	BOLD/GenBank	U58626	Melanophylla	Bell et al. 2010	NA	Melanophylla	Bell et al. 2010	NA
tovariaceae	Tovaria pendula	Bell et al. 2010	NA	Tovaria pendula	BOLD/GenBank	FJ212198	NA	NA	NA	NA	NA	NA
Trigoniaceae	Trigonia	Bell et al. 2010	NA	Trigonia rugosa	BOLD/GenBank	JQ594281	Trigonia	Bell et al. 2010	NA	Trigonia	Bell et al. 2010	NA
trimeniaceae	Trimenia moorei	Bell et al. 2010	NA	Trimenia moorei	BOLD/GenBank	AJ966809	NA	NA	NA	NA	NA	NA
triuridaceae	Sciaphila sp.	Bell et al. 2010	NA	Sciaphila sp.	BOLD/GenBank	FN870930	NA	NA	NA	NA	NA	NA
Trochodendraceae	Tetracentron	Bell et al. 2010	NA	Tetracentron sinense	BOLD/GenBank	AF274633	Tetracentron	Bell et al. 2010	NA	Tetracentron	Bell et al. 2010	NA
Tropaeolaceae	TROPAEOLUM	Bell et al. 2010	NA	Tropaeolum majus	BOLD/GenBank	HM850758	TROPAEOLUM	Bell et al. 2010	NA	TROPAEOLUM	Bell et al. 2010	NA
Typhaceae	SPARGANIUM_N	Bell et al. 2010	NA	Sparganium glomeratum	BOLD/GenBank	AY952426	SPARGANIUM_N	Bell et al. 2010	NA	SPARGANIUM_N	Bell et al. 2010	NA
Ulmaceae	Zelkova	Bell et al. 2010	NA	Zelkova schneideriana	BOLD/GenBank	AF345328	Zelkova	Bell et al. 2010	NA	Zelkova	Bell et al. 2010	NA
Urticaceae	Pilea	Bell et al. 2010	NA	Pilea cadierei	BOLD/GenBank	JF317431	Pilea	Bell et al. 2010	NA	Pilea	Bell et al. 2010	NA
Vahliaceae	Vahlia	Bell et al. 2010	NA	Vahlia capensis	BOLD/GenBank	AJ429316	Vahlia	Bell et al. 2010	NA	Vahlia	Bell et al. 2010	NA
Velloziaceae	Barbacenia	Bell et al. 2010	NA	Talbotia elegans	BOLD/GenBank	JX286710	Barbacenia	Bell et al. 2010	NA	Barbacenia	Bell et al. 2010	NA
Verbenaceae	Lantana	Bell et al. 2010	NA	Lantana camara	BOLD/GenBank	HM850972	Lantana	Bell et al. 2010	NA	Lantana	Bell et al. 2010	NA
Violaceae	Hymenanthera	Bell et al. 2010	NA	Hymenanthera alpina	BOLD/GenBank	EF135552	Hymenanthera	Bell et al. 2010	NA	Hymenanthera	Bell et al. 2010	NA
Vitaceae	Leea	Bell et al. 2010	NA	Leea coccinea	BOLD/GenBank	AM396497	Leea	Bell et al. 2010	NA	Leea	Bell et al. 2010	NA
Vivianiaceae	Viviania	Bell et al. 2010	NA	NA	NA	NA	Viviania	Bell et al. 2010	NA	Viviania	Bell et al. 2010	NA
Vochysiaceae	Qualea	Bell et al. 2010	NA	Qualea rosea	BOLD/GenBank	JQ626462	Qualea	Bell et al. 2010	NA	Qualea	Bell et al. 2010	NA
Welwitschiaceae	WelwitschiaJS	Bell et al. 2010	NA	Welwitschia mirabilis	BOLD/GenBank	AY492030	WelwitschiaJS	Bell et al. 2010	NA	WelwitschiaJS	Bell et al. 2010	NA
Winteraceae	BELLIOLIUM_z	Bell et al. 2010	NA	Drimys granadensis	BOLD/GenBank	EU669474	BELLIOLIUM_z	Bell et al. 2010	NA	BELLIOLIUM_z	Bell et al. 2010	NA
Xanthorrhoeaceae	Xanthorrhoea2	Bell et al. 2010	NA	Xanthorrhoea quadrangulata	BOLD/GenBank	DQ401345	Xanthorrhoea2	Bell et al. 2010	NA	Xanthorrhoea2	Bell et al. 2010	NA
Xeronemataceae	Xeronema.sol	Bell et al. 2010	NA	Xeronema callistemon	BOLD/GenBank	HM640664	Xeronema.sol	Bell et al. 2010	NA	Xeronema.sol	Bell et al. 2010	NA
Xyridaceae	Xyris	Bell et al. 2010	NA	NA	NA	NA	Xyris	Bell et al. 2010	NA	Xyris	Bell et al. 2010	NA
zamiaceae	Encephalartos woodii	Bell et al. 2010	NA	Encephalartos woodii	BOLD/GenBank	JQ046169	NA	NA	NA	NA	NA	NA
Zingiberaceae	Globba_curtH	Bell et al. 2010	NA	Globba acehensis	BOLD/GenBank	AB049263	Globba_curtH	Bell et al. 2010	NA	Globba_curtH	Bell et al. 2010	NA
Zosteraceae	Zostera	Bell et al. 2010	NA	Zostera minima	BOLD/GenBank	AJ581456	Zostera	Bell et al. 2010	NA	Zostera	Bell et al. 2010	NA
Zygophyllaceae	Guaiacum	Bell et al. 2010	NA	Guaiacum officinale	BOLD/GenBank	DQ401366	Guaiacum	Bell et al. 2010	NA	Guaiacum	Bell et al. 2010	NA
